# Supplementary material for: Pharmacokinetics and the Dermal Absorption of Bromochlorophene, a Cosmetic Preservative Ingredient, in Rats
Source: Toxics. 2022 Jun 16;10(6):329. doi: 10.3390/toxics10060329 (PMC9229563; doi:10.3390/toxics10060329)
Supplement: Supplementary file 1 [file toxics-10-00329-s001.zip]

Archive with 1 entries (1 files):
- toxics-1745491-supplementary.pdf
